# Supplementary material for: Gold(III)-Catalyzed Propargylic Substitution Reaction Followed by Cycloisomerization for Synthesis of Poly-Substituted Furans from N-Tosylpropargyl Amines with 1,3-Dicarbonyl Compounds
Source: Molecules. 2024 Jan 11;29(2):378. doi: 10.3390/molecules29020378 (PMC10819120; doi:10.3390/molecules29020378)
Supplement: Supplementary file 1 [file molecules-29-00378-s001.zip]

Archive with 1 entries (1 files):
- molecules-2774763-supplementary.pdf
